# Supplementary material for: Risk factors for acquiring Acinetobacter baumannii infection in the intensive care unit: experience from a Moroccan hospital
Source: Access Microbiol. 2023 Sep 7;5(8):acmi000637.v3. doi: 10.1099/acmi.0.000637.v3 (PMC10484316; doi:10.1099/acmi.0.000637.v3)
Supplement: Supplementary material 1 [file acmi-5-637.v3-s001.xls]

## Sheet: Feuil1
Sex	Age	Reaso for hospitalizatio	Stayig i aother departmet	Ivasive procedures	Legth of ivasive procedures	Legth of ivasive procedures > 7	Cetral catheter	Arterial catheter	Uriary catheter	Double J probe	asogastric catheter	Mechaical vetilatio	Abdomial drai	Thoracic drai	Recet surgery	Pareteral utritio	Dialysis	Acietobacter baumaii ifectio	Co ifectio	infection site	Germ 1	Germ 2	Germ 3	Probabilistic atibiotic therapy	Duratio of probabilistic atibiotic therapy > 4	Previous use of peicillis-betalactamase iHaemophilus influenzaebitors	Previous use of amioglycosides	Previous use of fluoroquioloes	previous use of 3rd geeratio cephalosporis	previous use of colisti	previous use of glycopeptides	previous use of macrolides	previous use of imipeeme	Documeted atibiotic therapy	Evolutio	legth of stay i itesive care	legth of stay i itesive care >14	Subjacet pathologies	Diabetes	hypertesio	atrial fibrillatio	cerebrovaStaphylocoque à coagulase négativeular accidets	Chroic smoker	Heart disease	obstructive lug disease	PeumoppeumoiaatHaemophilus influenzaee	cacer	epilepsy
M	93	respiratory distress	O	O	10	O	0	0	1	0	0	0	0	0	0	0	0		O	ECBU	Klebsiella pneumoniae			O					O						Deaths	18	O	O			O	O
M	61	Aceto-ketotic decompensation		O	17	O	1	1	1	0	1	1	0	0	0	1	0	O		PDP				O	O		O			O			O	O	survivor	19	O	O					O		O
M	73	respiratory distress	O	O	9	O	1	0	1	0	1	1	0	0	0	0	0							O	O		O		O						survivor	8		O	O	O
F	66	respiratory distress	O	O	6		0	0	1	0	1	0	0	0	0	0	0		O	ECBU	Enterobacter cloacae			O	O				O						survivor	13		O	O
F	66	Meningitis Syndrome	O	O	13	O	0	0	1	0	1	1	0	0	0	0	0		O	ECBU	Stenotrophomonas maltophilia			O	O			O	O						survivor	17	O
M	20	respiratory distress	O	O	12	O	1	0	1	0	0	1	1	0	0	0	0		O	PDP	Pseudomoas aerugiosa			O	O		O		O						survivor	12
M	81	Disease COVID-19		O	7	O	1	1	1	0	0	1	0	0	0	1	0							O				O	O					O	survivor	7		O	O	O
F	82	Post-operative management		O	6		1	1	1	0	1	1	0	0	1	1	0		O	PDP	Klebsiella pneumoniae	Pseudomoas aerugiosa		O		O							O		survivor	6		O								O
F	72	Sepsis	O	O	10	O	1	1	1	0	1	1	0	0	0	0	0	O		PDP				O	O		O			O			O		survivor	10
F	73	respiratory distress	O	O	10	O	1	1	1	0	1	1	0	0	0	1	0							O	O		O						O		survivor	5		O								O
M	89	respiratory distress	O	O	2		1	1	1	0	0	0	0	0	0	0	0		O	ECBC	Klebsiella pneumoniae	Pseudomoas aerugiosa		O		O	O								Deaths	2		O	O	O				O
M	64	Aceto-ketotic decompensation		O	18	O	1	1	1	0	1	1	0	0	0	1	0	O	O	PDP+ECBU+HEMOC	Klebsiella pneumoniae	Eterococcus faecalis		O	O								O	O	Deaths	18	O	O	O
M	90	Disease COVID-19		O	8	O	1	0	1	0	1	0	0	0	0	0	0	O		PDP				O	O			O	O	O				O	survivor	8		O	O	O		O
F	26	Aceto-ketotic decompensation		O	7	O	1	0	1	0	1	0	0	0	0	1	0	O	O	ECBU	Klebsiella pneumoniae	E coli	Eterobacter cloacae	O			O			O			O		survivor	7		O	O
M	60	hemodynamic instability	O	O	5		1	0	1	0	0	0	0	0	0	0	0	O	O	ECBU+KT+HEMOC	E coli	Eterobacter cloacae		O	O		O			O			O		survivor	5
M	42	Aceto-ketotic decompensation	O	O	7	O	1	1	1	0	1	1	0	0	0	0	0							O	O	O	O								survivor	7		O				O	O
M	92	Disease COVID-19		O	10	O	1	1	1	0	1	1	0	0	0	0	0	O		PDP				O	O			O	O	O				O	Deaths	10
M	67	Post-operative management		O	7	O	1	1	1	0	0	0	0	0	1	0	0							O	O		O						O		survivor	10
M	73	Sepsis		O	21	O	1	0	1	0	0	0	0	0	0	0	0	O	O	ECBU	Enetrococcus faecalis			O	O		O		O	O					survivor	21	O	O	O	O
M	77	Post-operative management		O	6		1	1	1	0	0	1	0	0	1	0	0							O	O	O									survivor	7
M	78	respiratory distress		O	9	O	1	1	1	0	0	0	0	0	0	0	0							O	O			O	O						survivor	10
M		Meningitis Syndrome	O	O	4		1	0	1	0	0	0	0	0	0	0	0							O	O				O						survivor	4		O	O	O
M	71	Meningitis Syndrome		O	5		0	0	1	0	1	0	0	0	0	0	0		O	ECBU	Serratia sp			O	O				O						survivor	6		O	O	O
F	80	respiratory distress		O	4		1	1	0	1	1	0	0	0	0	0	0		O	ECBU	Klebsiella pneumoniae			O	O				O						survivor	5		O
M	63	Post-operative management		O	9	O	1	0	1	0	0	0	0	0	0	0	0		O	ECBU	Staphylococcus aureus			O	O				O						survivor	9
M	69	respiratory distress		O	18	O	1	1	1	0	0	1	0	0	0	1	0	O		PDP				O	O		O		O					O	survivor	17	O
F	78	hemodynamic instability	O	O	15	O	1	0	1	0	0	0	0	0	0	0	0	O	O	ECBU	Escherichia coli	Eterococcus faecalis	Coryebacterium sp											O	survivor	15	O										O
M	74	respiratory distress	O	O	19	O	1	1	1	0	1	1	0	0	0	0	0							O	O			O	O						survivor	19	O	O	O	O				O
F	68	cardiac insufficiency		O	6		1	0	1	0	0	1	0	0	0	0	0							O	O										survivor	5
M	56	respiratory distress	O	O	19	O	1	0	0	0	0	0	0	0	1	0	0	O	O	ECBC	Mycobacterium tuberculosis	Staphylococcus aureus		O	O		O		O	O				O	Deaths	19	O
F	59	Post-operative management		O	55	O	0	0	0	0	0	0	0	0	1	0	0	O	O	PDP	Klebsiella pneumoniae			O	O		O		O	O				O	survivor	55	O	O		O				O
M	71	respiratory distress	O	O	22	O	1	1	1	0	1	1	0	0	0	1	0	O	O	PDP	Klebsiella pneumoniae			O	O	O	O		O					O	Deaths	22	O	O									O
M	60	hemodynamic instability	O	O	4		1	0	1	0	0	0	0	0	0	0	0							O	O	O									survivor	4		O					O
F	44	respiratory distress	O	O	66	O	1	1	1	0	1	1	0	1	0	1	0	O	O	PDP	Pseudomoas aerugiosa			O	O		O		O	O				O	survivor	66	O	O										O
M	59	respiratory distress		O	15	O	1	1	1	0	0	0	0	0	0	0	0							O	O			O	O						survivor	15	O	O	O								O
F	57	Meningitis Syndrome	O	O	15	O	1	0	1	0	1	1	0	0	0	0	0	O	O	ECBU	Enterobacter cloacae			O	O		O		O	O				O	survivor	15	O		O
F	54	Post-operative management		O	14	O	1	1	1	0	1	1	0	0	0	0	0	O	O	PDP				O	O		O		O	O					survivor	14	O
M	78	hemodynamic instability		O	9	O	1	1	1	0	0	1	0	0	0	0	0							O	O		O		O						survivor	8		O		O
M	66	Post-operative management		O	8	O	1	1	1	0	1	1	0	0	1	0	0							O	O								O		survivor	7		O										O
M	71	Sepsis		O	5		1	1	1	0	1	1	1	0	1	0	0							O	O	O	O								survivor	5		O
M	70	cardiac insufficiency		O	6		1	1	1	0	0	1	0	0	0	0	0							O		O	O								survivor	5		O		O
F	56	respiratory distress		O	18	O	1	1	1	0	1	1	0	0	0	0	0	O	O	ECBU	Enterococcus faecium			O	O	O			O					O	survivor	17	O	O		O	O
M	78	respiratory distress	O	O	28	O	1	1	1	0	1	1	0	0	0	0	0	O	O	PDP	Coryebacterium sp			O	O	O							O	O	Deaths	28	O	O		O		O
F	40	Meningitis Syndrome	O	O	15	O	1	1	1	0	1	1	0	0	1	1	0	O	O	ECBU	Klebsiella pneumoniae	Enterococcus faecium	Pseudomoas aerugiosa	O	O				O					O	survivor	14	O
F	66	hemodynamic instability	O	O	16	O	1	1	1	0	1	1	0	0	0	0	0	O	O	ECBC	Enterococcus faecium			O	O		O						O	O	survivor	15	O
M	49	respiratory distress	O	O	17	O	1	1	1	0	1	1	0	0	0	1	0	O	O	HEMOC	Enterococcus faecium			O	O		O		O					O	survivor	17	O
F	34	Cerebral vascular accidents		O	11	O	0	0	0	0	0	0	0	0	0	0	0																		Deaths	1 jour		O		O
M	63	cardiac insufficiency		O	3		1	1	1	0	0	0	0	0	0	1	0							O	O	O	O								survivor	3		O					O
M	55	respiratory distress		O	31	O	1	1	1	0	1	1	0	0	0	1	0	O		PDP				O	O								O	O	Deaths	31	O	O									O
M	13	respiratory distress	O	O	2		0	0	0	0	0	1	0	0	0	0	0	O		PDP				O			O				O		O		Deaths	2
M	67	respiratory distress	O	O	4		1	1	1	0	0	1	0	0	0	0	0							O	O				O						Deaths	4		O	O	O							O
M	66	Aceto-ketotic decompensation	O	O	10	O	1	1	1	0	1	1	0	0	0	0	0	O	O	PDP	Klebsiella pneumoniae			O	O		O				O				survivor	10		O									O
F	80	respiratory distress		O	5		1	0	1	0	1	1	0	0	0	0	0																		survivor	5		O	O	O
M	33	Post-operative management		O	10	O	1	1	1	0	1	1	0	0	0	0	0							O	O				O						Deaths	10
F	50	Cerebral vascular accidents		O	6		1	0	1	0	0	1	0	0	0	0	0	O	O	Puncture liquid	Haemophilus influenzae			O	O		O						O		survivor	6		O		O
F	68	hemodynamic instability	O	O	6		1	1	1	0	0	0	0	0	0	0	0	O		ECBU				O	O						O		O		survivor	6		O									O
F	18	Aceto-ketotic decompensation		O	4		0	0	1	0	0	0	0	0	0	0	0																		survivor	4
M	89	respiratory distress		O	2		1	0	1	0	0	1	0	0	0	0	0							O	O			O	O						survivor	2		O									O
F	85	respiratory distress		O	7	O	0	0	1	0	1	1	0	0	0	1	0							O	O	O						O			Deaths	7
F	80	respiratory distress	O	O	5		1	1	1	0	1	1	0	0	0	1	0	O	O	ECBU	Klebsiella pneumoniae			O	O			O	O						survivor	5		O	O	O
F	82	Consciousness disorder		O	8	O	1	1	1	0	1	1	0	0	0	1	0							O	O				O						survivor	8		O
M	70	Post-operative management	O	O	2		0	0	0	0	0	1	0	0	0	0	0							O					O			O			survivor	2		O									O
F	62	Disease COVID-19	O	O	5		0	0	0	0	0	1	0	0	0	0	1							O	O							O			survivor	5		O		O
F	90	Post-operative management		O	2		1	1	1	0	1	1	0	0	0	1	0		O	ECBU	Haemophilus influenzae														survivor	2		O
F	64	Consciousness disorder		O	10	O	1	0	1	0	0	0	0	0	0	1	0		O	ECBU	Klebsiella pneumoniae			O	O				O						survivor	10		O	O	O
M	77	Sepsis		O	15	O	1	1	1	0	1	1	0	0	0	0	0							O	O		O				O		O		survivor	15	O	O	O	O							O
F	55	Cerebral vascular accidents		O	17	O	1	1	1	0	1	1	0	0	0	1	0	O	O	HEMOC+PDP	Eterobacter cloacae			O	O								O	O	Deaths	17	O	O		O
M	81	respiratory distress		O	9	O	1	1	1	0	1	1	0	0	0	1	0	O	O	PDP	Enterococcus faecium			O	O					O			O		Deaths	9		O									O
M	69	Cerebral vascular accidents		O	12	O	1	1	1	0	1	1	0	0	0	1	0	O	O	PDP	Klebsiella pneumoniae			O	O				O				O		survivor	12		O					O
F	43	respiratory distress	O	O	19	O	1	1	1	0	1	1	0	0	0	1	0	O	O	PDP+KT	Klebsiella pneumoniae			O	O					O			O		survivor	16	O	O						O		O
M	39	Consciousness disorder		O	17	O	1	0	1	0	1	1	0	0	0	1	0	O	O	PDP+HEMOC+PUSSUP	Eterobacter cloacae	Staphylococcus aureus	streptococcus sp	O	O						O			O	survivor	11		O	O
F	45	Post-operative management		O	9	O	0	0	1	0	0	0	0	0	0	0	0																		survivor	7
F	74	respiratory distress		O	5		1	1	1	0	1	1	0	0	0	0	0																		survivor	5		O		O
F	73	Sepsis		O	7	O	1	1	1	0	1	1	0	0	0	1	0	O	O	KT+HEMOC	coagulase-negative staphylococcus			O	O								O	O	survivor	7		O									O
M	37	Cerebral vascular accidents		O	30	O	1	1	1	0	1	1	0	0	0	1	0	O	O	PDP+HEMOC	Enterococcus faecium			O	O					O			O	O	survivor	33	O
M	77	Consciousness disorder		O	5		1	0	1	0	1	0	0	0	0	0	0	O	O	PUSPROF	Morganella Morganii	Enterococcus faecium		O		O									Deaths	5		O	O				O
M	67	Cerebral vascular accidents		O	14	O	1	1	1	0	1	1	0	0	0	1	0	O		PDP				O	O			O	O	O				O	survivor	14	O
M	61	Cerebral vascular accidents		O	6		1	1	1	0	0	1	0	0	0	1	0	O	O	ECBC	Klebsiella pneumoniae	Eterobacter cloacae	Coryebacterium sp	O	O			O	O	O					survivor	38	O	O	O	O							O
F	65	Cerebral vascular accidents		O	7	O	1	1	1	0	1	1	0	0	0	1	0											O	O	O	O		O		survivor	7		O
M	61	Post-operative management	O	O	11	O	1	1	1	0	1	1	0	0	0	1	0	O	O	PDP	Klebsiella pneumoniae			O	O					O			O		survivor	11		O		O
F	78	respiratory distress	O	O	10	O	1	1	1	0	1	1	0	0	0	1	0		O	ECBC	Pseudomoas aerugiosa			O	O								O		survivor	10		O		O					O
M	63	Consciousness disorder	O	O	10	O	1	1	1	0	0	1	0	0	0	1	0	O		PDP				O	O					O			O		survivor	10		O	O	O				O				O
M	84	respiratory distress	O	O	11	O	1	1	1	0	1	1	0	0	0	1	0	O		PDP+ECBC				O	O	O				O			O		survivor	11		O		O
M	66	Aceto-ketotic decompensation	O	O	8	O	1	0	1	0	0	0	0	0	0	0	0		O	PDP	PROVIDECIA RETTGERI			O	O	O							O		survivor	8		O	O
F	64	Sepsis	O	O	7	O	1	0	1	0	1	0	0	0	0	0	0							O	O		O		O		O				survivor	7		O		O		O
M	77	respiratory distress	O	O	10	O	1	1	1	0	1	1	0	0	0	1	0		O	PDP	Klebsiella pneumoniae			O	O								O		survivor	10		O					O
M	66	Sepsis	O		4		1	1	1	0	0	0	0	0	0	0	0		O	ECBU	Staphylococcus saprophyticus	Eterococcus faecalis		O			O						O		Deaths	4		O					O		O
M	73	Cerebral vascular accidents	O	O	19	O	1	1	1	0	1	1	0	0	0	0	0		O	ECBU	Eterobacter cloacae			O	O				O						survivor	19	O	O	O	O
F	76	respiratory distress	O	O	19	O	1	1	1	0	1	1	0	0	0	0	0	O	O	PDP	coagulase-negative staphylococcus			O	O	O				O			O	O	survivor	19	O	O	O	O
M	61	Sepsis	O	O	9	O	1	1	1	0	1	1	0	0	0	0	0	O	O	PDP	Serratia SP			O	O		O			O			O		Deaths	9		O					O				O
M	70	Consciousness disorder	O	O	10	O	1	1	1	0	1	0	0	0	0	0	0		O	HC	Eterococcus faecalis			O	O				O						survivor	10		O	O	O			O
M	77	Cerebral vascular accidents	O	O	10	O	1	1	1	0	1	1	0	0	0	0	0		O	PDP	Klebsiella pneumoniae			O	O		O		O				O	O	survivor	10		O		O
M	32	Post-operative management	O	O	8	O	1	1	1	0	0	0	0	0	0	0	0		O	PDP	Haemophilus influenzae			O	O	O	O								survivor	8
M	68	Cerebral vascular accidents	O	O	19	O	1	1	1	0	1	1	0	0	0	0	1	O	O	PDP	Pseudomoas aerugiosa	Serratia sp		O	O					O			O		survivor	19	O	O	O	O		O
M	80	Consciousness disorder	O	O	6		1	1	1	0	1	1	0	0	0	0	0	O	O	ECBC	Coryebacterium sp			O					O	O					survivor	6
F	92	Post-operative management	O	O	18	O	1	0	1	0	1	1	0	0	0	0	0		O	PDP	Coryebacterium sp			O	O		O		O				O		survivor	18	O	O			O
M	58	hemodynamic instability	O	O	8	O	1	0	1	0	0	0	0	0	0	0	0		O	HC	Coryebacterium sp			O			O		O						Deaths	8		O	O								O
F	50	respiratory distress	O	O	8	O	1	0	1	0	0	0	0	0	0	0	0		O	HC	Coryebacterium sp			O	O		O		O						survivor	8
M	75	respiratory distress	O	O	8	O	1	0	1	0	0	0	0	0	0	0	0		O	HC	Coryebacterium sp			O	O		O						O		survivor	8		O	O	O				O
M	69	hemodynamic instability	O	O	4		1	0	1	0	0	0	0	0	0	0	0		O	PUSPROF	Coryebacterium sp			O									O		survivor	4		O	O	O
M	71	respiratory distress	O	O	10	O	1	0	1	0	0	1	0	0	0	0	0		O	PDP	Enterococcus faecium			O	O		O		O				O		survivor	10		O	O					O
M	59	respiratory distress	O	O	7	O	1	0	1	0	0	1	0	0	0	0	0		O	PDP	Eterobacter cloacae			O	O								O		survivor	7		O					O
M	61	Cerebral vascular accidents	O	O	38	O	1	0	1	0	0	1	0	0	0	0	0		O	ECBU+ECBC	Klebsiella pneumoniae	Eterobacter cloacae		O	O			O	O	O					survivor	38	O	O	O	O
M	75	Cerebral vascular accidents	O	O	12	O	1	0	1	0	1	1	0	0	0	0	0		O	ECBU+ECBC	Proteus Mirabilis	Eterobacter cloacae		O	O								O		survivor	12
F	65	Cerebral vascular accidents	O	O	19	O	1	1	1	0	1	1	0	0	0	0	0	O	O	PDP+HC	Klebsiella pneumoniae	Coryebacterium sp	Enterococcus faecium	O	O		O		O	O					Deaths	19	O
M	78	respiratory distress	O	O	2		1	0	1	0	0	1	0	0	0	0	0		O	PDP	Klebsiella pneumoniae			O		O	O								survivor	2
M	50	Post-operative management	O	O	3		1	0	1	0	0	0	0	0	0	0	0							O	O				O						survivor	3
F	53	Sepsis	O	O	11	O	1	0	1	0	0	1	0	0	0	0	0		O	HC	streptococcus sp			O	O								O		survivor	11		O
F	38	Sepsis	O	O	10	O	1	0	1	0	0	1	0	0	0	0	0		O	puncture liquid	Klebsiella pneumoniae	Eterococcus faecalis	Haemophilus influenzae	O	O		O						O		survivor	11
M	67	Post-operative management	O	O	19	O	1	0	1	0	0	1	0	0	0	0	0		O	PUSPROF	Klebsiella pneumoniae	Eterococcus faecalis		O	O	O							O		Deaths	19	O	O	O	O
M	69	Sepsis	O	O	6		1	0	1	0	0	0	0	0	0	0	0		O	PUSPROF	Pseudomoas aerugiosa			O	O		O						O		Deaths	6		O					O
M	42	Aceto-ketotic decompensation	O	O	7	O	1	1	1	0	1	1	0	0	0	0	0							O	O	O	O								survivor	7		O				O	O
F	92	Disease COVID-19		O	10	O	1	1	1	0	1	1	0	0	0	0	0	O		PDP	Klebsiella pneumoniae			O	O			O	O	O				O	Deaths	10
F	65	Meningitis Syndrome	O	O	15	O	1	0	1	0	1	1	0	0	0	0	0	O	O	ECBU	Haemophilus influenzae			O	O		O		O	O				O	survivor	15	O		O
M	48	Consciousness disorder		O	5		1	0	1	0	1	0	0	0	0	0	0	O	O	PUSPROF	Pseudomoas aerugiosa	Enterococcus faecium		O		O									Deaths	5		O	O				O
M	77	Consciousness disorder		O	5		1	0	1	0	1	0	0	0	0	0	0	O	O	PUSPROF	Proteus Mirabilis	Enterococcus faecium		O		O									Deaths	5		O	O				O
M	67	Meningitis Syndrome		O	14	O	1	1	1	0	1	1	0	0	0	1	0	O		PDP				O	O			O	O	O				O	survivor	14	O
M	61	Meningitis Syndrome		O	6		1	1	1	0	0	1	0	0	0	1	0	O	O	ECBC	Klebsiella pneumoniae	Eterobacter cloacae	Coryebacterium sp	O	O			O	O	O					survivor	38	O	O	O	O							O
M	61	Post-operative management	O	O	11	O	1	1	1	0	1	1	0	0	0	1	0	O	O	PDP	Klebsiella pneumoniae			O	O					O			O		survivor	11		O		O
M	63	Consciousness disorder	O	O	10	O	1	1	1	0	0	1	0	0	0	1	0	O		PDP				O	O					O			O		survivor	10		O	O	O				O				O
M	84	respiratory distress	O	O	11	O	1	1	1	0	1	1	0	0	0	1	0	O		PDP+ECBC				O	O	O				O			O		survivor	11		O		O
F	76	respiratory distress	O	O	19	O	1	1	1	0	1	1	0	0	0	0	0	O	O	PDP	coagulase-negative staphylococcus			O	O	O				O			O	O	survivor	19	O	O	O	O
M	61	Sepsis	O	O	9	O	1	1	1	0	1	1	0	0	0	0	0	O	O	PDP	Serratia marcescens			O	O		O			O			O		Deaths	9		O					O				O
M	68	Meningitis Syndrome	O	O	19	O	1	1	1	0	1	1	0	0	0	0	1	O	O	PDP	Pseudomoas aerugiosa	Serratia		O	O					O			O		survivor	19	O	O	O	O		O
M	80	Consciousness disorder	O	O	6		1	1	1	0	1	1	0	0	0	0	0	O	O	ECBC	Coryebacterium sp			O					O	O					survivor	6
F	65	Meningitis Syndrome	O	O	19	O	1	1	1	0	1	1	0	0	0	0	0	O	O	PDP+HC	Klebsiella pneumoniae	Coryebacterium sp	Enterococcus faecium	O	O		O		O	O					Deaths	19	O
F	92	Disease COVID-19		O	10	O	1	1	1	0	1	1	0	0	0	0	0	O		PDP	Klebsiella pneumoniae			O	O			O	O	O				O	Deaths	10
F	80	respiratory distress		O	4		1	1	0	1	1	0	0	0	0	0	0		O	ECBU	Klebsiella pneumoniae			O	O				O						survivor	5		O
M	63	Post-operative management		O	9	O	1	0	1	0	0	0	0	0	0	0	0		O	ECBU	Haemophilus influenzae			O	O				O						survivor	9
M	74	respiratory distress	O	O	19	O	1	1	1	0	1	1	0	0	0	0	0							O	O			O	O						survivor	19	O	O	O	O				O
F	68	cardiac insufficiency		O	6		1	0	1	0	0	1	0	0	0	0	0							O	O										survivor	5
M	60	hemodynamic instability	O	O	4		1	0	1	0	0	0	0	0	0	0	0							O	O	O									survivor	4		O					O
M	59	respiratory distress		O	15	O	1	1	1	0	0	0	0	0	0	0	0							O	O			O	O						survivor	15	O	O	O								O
M	78	hemodynamic instability		O	9	O	1	1	1	0	0	1	0	0	0	0	0							O	O		O		O						survivor	8		O		O
M	66	Post-operative management		O	8	O	1	1	1	0	1	1	0	0	1	0	0							O	O								O		survivor	7		O										O
M	71	Sepsis		O	5		1	1	1	0	1	1	1	0	1	0	0							O	O	O	O								survivor	5		O
M	70	cardiac insufficiency		O	6		1	1	1	0	0	1	0	0	0	0	0							O		O	O								survivor	5		O		O
F	34	Meningitis Syndrome		O	11	O	0	0	0	0	0	0	0	0	0	0	0																		Deaths	1 jour		O		O
M	63	cardiac insufficiency		O	3		1	1	1	0	0	0	0	0	0	1	0							O	O	O	O								survivor	3		O					O
M	67	respiratory distress	O	O	4		1	1	1	0	0	1	0	0	0	0	0							O	O				O						Deaths	4		O	O	O							O
F	80	respiratory distress		O	5		1	0	1	0	1	1	0	0	0	0	0																		survivor	5		O	O	O
M	33	Post-operative management		O	10	O	1	1	1	0	1	1	0	0	0	0	0							O	O				O						Deaths	10
F	18	Aceto-ketotic decompensation		O	4		0	0	1	0	0	0	0	0	0	0	0																		survivor	4
M	89	respiratory distress		O	2		1	0	1	0	0	1	0	0	0	0	0							O	O			O	O						survivor	2		O									O
F	85	respiratory distress		O	7	O	0	0	1	0	1	1	0	0	0	1	0							O	O	O						O			Deaths	7
F	82	Consciousness disorder		O	8	O	1	1	1	0	1	1	0	0	0	1	0							O	O				O						survivor	8		O
M	70	Post-operative management	O	O	2		0	0	0	0	0	1	0	0	0	0	0							O					O			O			survivor	2		O									O
F	62	Disease COVID-19	O	O	5		0	0	0	0	0	1	0	0	0	0	1							O	O							O			survivor	5		O		O
F	90	Post-operative management		O	2		1	1	1	0	1	1	0	0	0	1	0		O	ECBU	Escherichia coli														survivor	2		O
F	64	Consciousness disorder		O	10	O	1	0	1	0	0	0	0	0	0	1	0		O	ECBU	Klebsiella pneumoniae			O	O				O						survivor	10		O	O	O
M	77	Sepsis		O	15	O	1	1	1	0	1	1	0	0	0	0	0							O	O		O				O		O		survivor	15	O	O	O	O							O
F	45	Post-operative management		O	9	O	0	0	1	0	0	0	0	0	0	0	0																		survivor	7
F	74	respiratory distress		O	5		1	1	1	0	1	1	0	0	0	0	0																		survivor	5		O		O
F	65	Cerebral vascular accidents		O	7	O	1	1	1	0	1	1	0	0	0	1	0											O	O	O	O		O		survivor	7		O
F	78	respiratory distress	O	O	10	O	1	1	1	0	1	1	0	0	0	1	0		O	ECBC	Pseudomoas aerugiosa			O	O								O		survivor	10		O		O					O
M	66	Aceto-ketotic decompensation	O	O	8	O	1	0	1	0	0	0	0	0	0	0	0		O	PDP	Providencia rettgeri			O	O	O							O		survivor	8		O	O
F	64	Sepsis	O	O	7	O	1	0	1	0	1	0	0	0	0	0	0							O	O		O		O		O				survivor	7		O		O		O
M	77	respiratory distress	O	O	10	O	1	1	1	0	1	1	0	0	0	1	0		O	PDP	Klebsiella pneumoniae			O	O								O		survivor	10		O					O
M	66	Sepsis	O		4		1	1	1	0	0	0	0	0	0	0	0		O	ECBU	Escherichia coli	Eterococcus faecalis		O			O						O		Deaths	4		O					O		O
M	73	Cerebral vascular accidents	O	O	19	O	1	1	1	0	1	1	0	0	0	0	0		O	ECBU	Eterobacter cloacae			O	O				O						survivor	19	O	O	O	O
M	70	Consciousness disorder	O	O	10	O	1	1	1	0	1	0	0	0	0	0	0		O	HC	Eterococcus faecalis			O	O				O						survivor	10		O	O	O			O
M	77	Cerebral vascular accidents	O	O	10	O	1	1	1	0	1	1	0	0	0	0	0		O	PDP	Klebsiella pneumoniae			O	O		O		O				O	O	survivor	10		O		O
M	32	Post-operative management	O	O	8	O	1	1	1	0	0	0	0	0	0	0	0		O	PDP	Haemophilus influenzae			O	O	O	O								survivor	8
F	92	Post-operative management	O	O	18	O	1	0	1	0	1	1	0	0	0	0	0		O	PDP	Coryebacterium sp			O	O		O		O				O		survivor	18	O	O			O
M	58	hemodynamic instability	O	O	8	O	1	0	1	0	0	0	0	0	0	0	0		O	HC	Coryebacterium sp			O			O		O						Deaths	8		O	O								O
F	50	respiratory distress	O	O	8	O	1	0	1	0	0	0	0	0	0	0	0		O	HC	Coryebacterium sp			O	O		O		O						survivor	8
M	75	respiratory distress	O	O	8	O	1	0	1	0	0	0	0	0	0	0	0		O	HC	Coryebacterium sp			O	O		O						O		survivor	8		O	O	O				O
M	69	hemodynamic instability	O	O	4		1	0	1	0	0	0	0	0	0	0	0		O	PUSPROF	Coryebacterium sp			O									O		survivor	4		O	O	O
M	71	respiratory distress	O	O	10	O	1	0	1	0	0	1	0	0	0	0	0		O	PDP	Enterococcus faecium			O	O		O		O				O		survivor	10		O	O					O
M	59	respiratory distress	O	O	7	O	1	0	1	0	0	1	0	0	0	0	0		O	PDP	Eterobacter cloacae			O	O								O		survivor	7		O					O
M	61	Cerebral vascular accidents	O	O	38	O	1	0	1	0	0	1	0	0	0	0	0		O	ECBU+ECBC	Klebsiella pneumoniae	Eterobacter cloacae		O	O			O	O	O					survivor	38	O	O	O	O
M	75	Cerebral vascular accidents	O	O	12	O	1	0	1	0	1	1	0	0	0	0	0		O	ECBU+ECBC	Proteus Mirabilis	Eterobacter cloacae		O	O								O		survivor	12
M	78	respiratory distress	O	O	2		1	0	1	0	0	1	0	0	0	0	0		O	PDP	Klebsiella pneumoniae			O		O	O								survivor	2
M	50	Post-operative management	O	O	3		1	0	1	0	0	0	0	0	0	0	0							O	O				O						survivor	3
F	53	Sepsis	O	O	11	O	1	0	1	0	0	1	0	0	0	0	0		O	HC	Streptococcus sp			O	O								O		survivor	11		O
F	38	Sepsis	O	O	10	O	1	0	1	0	0	1	0	0	0	0	0		O	puncture liquid + Pus	Morganella Morganii	Eterococcus faecalis	coagulase-negative staphylococcus	O	O		O						O		survivor	11
M	67	Post-operative management	O	O	19	O	1	0	1	0	0	1	0	0	0	0	0		O	PUSPROF	Klebsiella pneumoniae	Eterococcus faecalis		O	O	O							O		Deaths	19	O	O	O	O
M	69	Sepsis	O	O	6		1	0	1	0	0	0	0	0	0	0	0		O	PUSPROF	Pseudomoas aerugiosa			O	O		O						O		Deaths	6		O					O
M	42	Aceto-ketotic decompensation	O	O	7	O	1	1	1	0	1	1	0	0	0	0	0							O	O	O	O								survivor	7		O				O	O
M	89	respiratory distress	O	O	2		1	1	1	0	0	0	0	0	0	0	0		O	ECBC	Klebsiella pneumoniae	Pseudomoas aerugiosa		O		O	O								Deaths	2		O	O	O				O
Legend:
ECBU :Cytobacteriological examination of urine
PDP: protected distal sampling
HC: blood culture
ECBC: Cytobacteriological examination of sputum
Pusprof : Cytobacteriological examination of deep pus
KT: venous or arterial catheter
HEMOC : blood culture
Pussup: cytobacteriological examination of superficial pus
O: Presence
N : Absence
1: Presence
0: Absence
